# Supplementary material for: Transcriptional and Alternative Splicing Regulation of Autophagy and Vesicle Transport Pathways in Large Yellow Croaker Cells During Megalocytivirus Infection
Source: Animals (Basel). 2026 Apr 20;16(8):1259. doi: 10.3390/ani16081259 (PMC13113295; doi:10.3390/ani16081259)
Supplement: Supplementary file 1 [file animals-16-01259-s001.zip]

Archive with 8 entries (8 files):
- Table S4. Genes involved in the co-expression networks.pdf
- Figure S1.png
- Figure S2.png
- Figure S3.png
- Supplementary figure captions.pdf
- Table S1. The genes used in shot time series expression miner (STEM) analysis.pdf
- Table S2. Differentially expressed genes (DEGs) relevant to autophagy.pdf
- Table S3. Differential alternative splicing (DAS) genes relevant to vesicle transport and autophagy.pdf
